# Supplementary material for: Use of Bladder-Related Medication in Non-Muscle Invasive Bladder Cancer Patients
Source: Cancers (Basel). 2024 May 20;16(10):1936. doi: 10.3390/cancers16101936 (PMC11119777; doi:10.3390/cancers16101936)
Supplement: Supplementary file 1 [file cancers-16-01936-s001.zip]

Archive with 1 entries (1 files):
- cancers-2944188-supplementary.pdf
